# Supplementary material for: Surface Modification of Polyethylene Terephthalate Track-Etched Membranes by 2,2,3,3,4,4,5,5,6,6,7,7-Dodecafluoroheptyl Acrylate for Application in Water Desalination by Direct Contact Membrane Distillation
Source: Membranes (Basel). 2024 Jun 25;14(7):145. doi: 10.3390/membranes14070145 (PMC11278615; doi:10.3390/membranes14070145)
Supplement: Supplementary file 1 [file membranes-14-00145-s001.zip]

Archive with 1 entries (1 files):
- membranes-3057385-supplementary.pdf
